# Supplementary material for: Surgical left atrial appendage occlusion in valvular heart disease without atrial fibrillation: the OPINION trial
Source: Eur Heart J. 2025 Sep 1;47(20):2440–8. doi: 10.1093/eurheartj/ehaf674 (PMC13191831; doi:10.1093/eurheartj/ehaf674)
Supplement: ehaf674_Supplementary_Data [file ehaf674_supplementary_data.zip]

Archive with 2 entries (2 files):
- OPINION video.mp4
- Supplement0806.doc
